# Supplementary material for: Point Prevalence Survey of Antimicrobial Use during the COVID-19 Pandemic among Different Hospitals in Pakistan: Findings and Implications
Source: Antibiotics (Basel). 2022 Dec 30;12(1):70. doi: 10.3390/antibiotics12010070 (PMC9854885; doi:10.3390/antibiotics12010070)
Supplement: Supplementary file 1 [file antibiotics-12-00070-s001.zip]

Archive with 1 entries (1 files):
- antibiotics-2075293-supplementary.pdf
